# Supplementary material for: High engraftment capacity of frozen ready-to-use human fecal microbiota transplants assessed in germ-free mice
Source: Sci Rep. 2021 Feb 23;11:4365. doi: 10.1038/s41598-021-83638-7 (PMC7902644; doi:10.1038/s41598-021-83638-7)
Supplement: Supplementary file 1 — Supplementary Information 1–3. [file 41598_2021_83638_MOESM1_ESM.xlsx]

## Sheet: Title page
High engraftment capacity of frozen ready-to-use human fecal transplants assessed in germ-free mice
Magali Berlanda*, Julie Cadioub, Florence Leveneza, Nathalie Gallerona, Benoît Quinquisa, Florence Thiriona, Franck Gauthiera, Emmanuelle Le Chateliera, Florian Plaza Oñatea, Carole Schwintnerc, Sylvie Rabotb, Patricia Lepageb, Dusko Ehrlicha, Joël Doréa,b and Catherine Justea,b
aUniversité Paris-Saclay, INRAE, MGP, 78350 Jouy-en-Josas, France ; bUniversité Paris-Saclay, INRAE, AgroParisTech, Micalis Institute, 78350, Jouy-en-Josas, France; cMaaT Pharma, Pharmaceutical Development, 69007, Lyon, France
Supplementary Information 1. Results of the mixed ANOVA for the two-way interactions.
Supplementary Information 2. Results of the mixed ANOVA for the three simple main effects.
Supplementary Information 3. Pairwise comparisons between all cells of the design.

## Sheet: Supplementary Information 1
Week:Day
Diluents	Effect	DFn	DFd	F	p	p<.05	ges	p.adj
MD	Week	1	26	36.791	2.08e-06	*	0.53	1.872e-05
MD	Day	1.29	33.43	6.764	0.009	*	0.05	0.081
MD	Week:Day	1.29	33.43	3.19	0.074		0.024	0.666
NaCl	Week	1	30	0.893	0.352		0.025	1
NaCl	Day	2	60	3.414	0.039	*	0.016	0.351
NaCl	Week:Day	2	60	9.299	0.000304	*	0.042	0.002736
TR	Week	1	30	2.252	0.144		0.059	1
TR	Day	1.6	48.1	2.165	0.135		0.012	1
TR	Week:Day	1.6	48.1	1.193	0.304		0.006	1
Diluent:Day
Week	Effect	DFn	DFd	F	p	p<.05	ges	p.adj
W1	Diluents	2	45	107.785	6.9e-18	*	0.791	4.14e-17
W1	Day	1.57	70.77	4.345	0.024	*	0.02	0.144
W1	Diluents:Day	3.15	70.77	3.373	0.021	*	0.031	0.126
W7	Diluents	2	41	45.979	3.36e-11	*	0.665	2.016e-10
W7	Day	1.58	64.78	2.889	0.075		0.008	0.45
W7	Diluents:Day	3.16	64.78	5.292	0.002	*	0.029	0.012
Week:Diluent
Day	Effect	DFn	DFd	F	p	p<.05	ges	p.adj
D2	Week	1	86	0.958	0.33		0.011	1
D2	Diluents	2	86	122.403	6.95e-26	*	0.74	6.255e-25
D2	Week:Diluents	2	86	16.173	1.09e-06	*	0.273	9.81e-06
D4	Week	1	86	2.612	0.11		0.029	0.99
D4	Diluents	2	86	95.674	1.36e-22	*	0.69	1.224e-21
D4	Week:Diluents	2	86	11.626	3.4e-05	*	0.213	0.000306
D15	Week	1	86	2.243	0.138		0.025	1
D15	Diluents	2	86	116.014	3.78e-25	*	0.73	3.402e-24
D15	Week:Diluents	2	86	8.728	0.000354	*	0.169	0.003186

## Sheet: Supplementary Information 2
Effect of the diluent
Day	Week	Effect	DFn	DFd	F	p	p<.05	ges	p.adj
D2	W1	Diluents	2	45	132.461	1.39e-19	*	0.855	8.34e-19
D2	W7	Diluents	2	41	34.525	1.62e-09	*	0.627	3.24e-09
D4	W1	Diluents	2	45	82.755	8.39e-16	*	0.786	4.195e-15
D4	W7	Diluents	2	41	28.839	1.52e-08	*	0.585	1.52e-08
D15	W1	Diluents	2	45	60.138	1.94e-13	*	0.728	5.82e-13
D15	W7	Diluents	2	41	74.117	2.42e-14	*	0.783	9.68e-14
Effect of the storage duration
Day	Diluents	Effect	DFn	DFd	F	p	p<.05	ges	p.adj
D2	MD	Week	1	26	27.227	1.89e-05	*	0.512	0.0001701
D2	NaCl	Week	1	30	3.322	0.078		0.1	0.702
D2	TR	Week	1	30	3.482	0.072		0.104	0.648
D4	MD	Week	1	26	26.864	2.07e-05	*	0.508	0.0001863
D4	NaCl	Week	1	30	1.792	0.191		0.056	1
D4	TR	Week	1	30	0.623	0.436		0.02	1
D15	MD	Week	1	26	51.538	1.27e-07	*	0.665	1.143e-06
D15	NaCl	Week	1	30	0.867	0.359		0.028	1
D15	TR	Week	1	30	2.302	0.14		0.071	1
Effect of the observation day
Diluents	Week	Effect	DFn	DFd	F	p	p<.05	ges	p.adj
MD	W1	Day	1.26	18.89	7.039	0.011	*	0.11	0.066
NaCl	W1	Day	2	30	4.949	0.014	*	0.064	0.084
TR	W1	Day	1.43	21.4	1.59	0.227		0.02	1
MD	W7	Day	1.3	14.34	3.379	0.078		0.044	0.468
NaCl	W7	Day	1.28	19.26	8.147	0.007	*	0.053	0.042
TR	W7	Day	2	30	1.966	0.158		0.014	0.948

## Sheet: Supplementary Information 3
Diluent
Day	Week	group1	group2	statistic	p	p.adj	p.adj.signif
D2	W1	MD	NaCl	256	3.33e-09	9.99e-09	****
D2	W1	MD	TR	236	8.94e-06	2.68e-05	****
D2	W1	NaCl	TR	1	6.65e-09	2e-08	****
D2	W7	MD	NaCl	179	2.45e-05	7.35e-05	****
D2	W7	MD	TR	53	0.047	0.142	ns
D2	W7	NaCl	TR	5	6.32e-08	1.9e-07	****
D4	W1	MD	NaCl	256	3.33e-09	9.99e-09	****
D4	W1	MD	TR	234	1.47e-05	4.41e-05	****
D4	W1	NaCl	TR	15	2.28e-06	6.84e-06	****
D4	W7	MD	NaCl	179	2.45e-05	7.35e-05	****
D4	W7	MD	TR	91	0.837	1	ns
D4	W7	NaCl	TR	11	6.49e-07	1.95e-06	****
D15	W1	MD	NaCl	256	3.33e-09	9.99e-09	****
D15	W1	MD	TR	250	9.98e-08	2.99e-07	****
D15	W1	NaCl	TR	43	0.000905	0.003	**
D15	W7	MD	NaCl	192	6.57e-08	1.97e-07	****
D15	W7	MD	TR	88	0.732	1	ns
D15	W7	NaCl	TR	0	3.33e-09	9.99e-09	****
Storage duration
Day	Diluents	group1	group2	statistic	p	p.adj	p.adj.signif
D2	MD	W1	W7	178	3.32e-05	3.32e-05	****
D2	NaCl	W1	W7	79	0.067	0.067	ns
D2	TR	W1	W7	83	0.094	0.094	ns
D4	MD	W1	W7	178	3.32e-05	3.32e-05	****
D4	NaCl	W1	W7	93	0.196	0.196	ns
D4	TR	W1	W7	117	0.696	0.696	ns
D15	MD	W1	W7	189	4.6e-07	4.6e-07	****
D15	NaCl	W1	W7	147	0.491	0.491	ns
D15	TR	W1	W7	101	0.323	0.323	ns
Observation day
Diluents	Week	group1	group2	statistic	p	p.adj	p.adj.signif
MD	W1	D2	D4	83	0.094	0.281	ns
MD	W1	D2	D15	146	0.515	1	ns
MD	W1	D4	D15	170	0.119	0.357	ns
NaCl	W1	D2	D4	106	0.423	1	ns
NaCl	W1	D2	D15	85	0.11	0.33	ns
NaCl	W1	D4	D15	108	0.468	1	ns
TR	W1	D2	D4	107	0.445	1	ns
TR	W1	D2	D15	127	0.985	1	ns
TR	W1	D4	D15	151	0.402	1	ns
MD	W7	D2	D4	54	0.319	0.957	ns
MD	W7	D2	D15	56	0.378	1	ns
MD	W7	D4	D15	83	0.551	1	ns
NaCl	W7	D2	D4	109	0.491	1	ns
NaCl	W7	D2	D15	157	0.287	0.861	ns
NaCl	W7	D4	D15	169	0.128	0.384	ns
TR	W7	D2	D4	144	0.564	1	ns
TR	W7	D2	D15	145	0.539	1	ns
TR	W7	D4	D15	128	1	1	ns
