# Supplementary material for: High engraftment capacity of frozen ready-to-use human fecal microbiota transplants assessed in germ-free mice
Source: Sci Rep. 2021 Feb 23;11:4365. doi: 10.1038/s41598-021-83638-7 (PMC7902644; doi:10.1038/s41598-021-83638-7)
Supplement: Supplementary file 3 — Supplementary Information 5. [file 41598_2021_83638_MOESM3_ESM.xlsx]

## Sheet: Title page
High engraftment capacity of frozen ready-to-use human fecal transplants assessed in germ-free mice
Magali Berlanda*, Julie Cadioub, Florence Leveneza, Nathalie Gallerona, Benoît Quinquisa, Florence Thiriona, Franck Gauthiera, Emmanuelle Le Chateliera, Florian Plaza Oñatea, Carole Schwintnerc, Sylvie Rabotb, Patricia Lepageb, Dusko Ehrlicha, Joël Doréa,b and Catherine Justea,b
aUniversité Paris-Saclay, INRAE, MGP, 78350 Jouy-en-Josas, France ; bUniversité Paris-Saclay, INRAE, AgroParisTech, Micalis Institute, 78350, Jouy-en-Josas, France; cMaaT Pharma, Pharmaceutical Development, 69007, Lyon, France
Supplementary Information 5. Results of the differential analysis between Ctrl and each diluent, at W1 and W7.
Columns names:
mean	mean abundance of the MSP
sem	standard error of the abundance
prev	number of samples containing the MSP
logFC	log2 Fold Change
p	p-value
q	q-value (p-value adjusted for multiple testing with the Benjamini-Hochberg Procedure)
Status	indicates in which group the MSP is more abundant

## Sheet: MD_1 week
MSP	Ctrl_mean	MD_mean	Ctrl_sem	MD_sem	Ctrl_prev	MD_prev	Ctrl.MD_logFC	p	q	Ctrl.MD_Cliffdelta	Status	log10p	phylum	class	order	family	genus	species
msp_0930	1.2225e-07	2.1408e-08	1.42512e-08	1.23557e-08	12	5	-2.50807	0.000324721	0.0054186	0.861111	Ctrl	2.26611	Firmicutes	Clostridia	Clostridiales	Lachnospiraceae	unclassified Lachnospiraceae	unclassified Lachnospiraceae
msp_0545	4.68255e-08	6.37223e-09	5.00856e-09	3.90264e-09	12	4	-2.85804	0.000116846	0.00295172	0.916667	Ctrl	2.52993	Firmicutes	Clostridia	Clostridiales	unclassified Clostridiales 6	Pseudoflavonifractor	Pseudoflavonifractor sp. An184
msp_1033	2.00516e-08	4.6443e-10	1.08859e-08	4.6443e-10	8	1	-5.15796	0.00313835	0.0350174	0.625	Ctrl	1.45572	Firmicutes	Clostridia	Clostridiales	unclassified Clostridiales 2	unclassified Clostridiales 2	[Clostridium] sp. CAG:273
msp_0130	3.436e-08	5.79388e-10	1.62792e-08	5.79388e-10	8	1	-5.66454	0.00313835	0.0350174	0.625	Ctrl	1.45572	Candidatus Melainabacteria	unclassified Candidatus Melainabacteria	Candidatus Gastranaerophilales	unclassified Candidatus Gastranaerophilales	unclassified Candidatus Gastranaerophilales	Candidatus Gastranaerophilales bacterium x14
msp_0185	2.11874e-08	0	5.57131e-09	0	9	0	-7.73386	0.000383392	0.0054186	0.75	Ctrl	2.26611	Firmicutes	Clostridia	Clostridiales	Lachnospiraceae	unclassified Lachnospiraceae	unclassified Lachnospiraceae
msp_0258	2.27298e-08	0	6.67752e-09	0	9	0	-7.83477	0.000383392	0.0054186	0.75	Ctrl	2.26611	Firmicutes	Clostridia	Clostridiales	Lachnospiraceae	unclassified Lachnospiraceae	Firmicutes bacterium CAG:102
msp_0848	3.08849e-08	0	4.68622e-09	0	12	0	-8.27542	1.02689e-05	0.000362835	1	Ctrl	3.44029	Firmicutes	Clostridia	Clostridiales	Lachnospiraceae	unclassified Lachnospiraceae	unclassified Lachnospiraceae
msp_0909	4.10118e-08	0	2.24191e-08	0	9	0	-8.68341	0.000383392	0.0054186	0.75	Ctrl	2.26611	Candidatus Melainabacteria	unclassified Candidatus Melainabacteria	Candidatus Gastranaerophilales	unclassified Candidatus Gastranaerophilales	unclassified Candidatus Gastranaerophilales	[Clostridium] sp. CAG:768
msp_1143	4.23043e-08	0	7.47434e-09	0	12	0	-8.72807	1.02689e-05	0.000362835	1	Ctrl	3.44029	Firmicutes	Clostridia	Clostridiales	Oscillospiraceae	Oscillibacter	unclassified Oscillibacter
msp_1641	5.08937e-08	0	2.22116e-08	0	9	0	-8.99418	0.000383392	0.0054186	0.75	Ctrl	2.26611	Firmicutes	Clostridia	Clostridiales	Lachnospiraceae	unclassified Lachnospiraceae	unclassified Lachnospiraceae
msp_1323	9.55348e-08	0	1.83762e-08	0	12	0	-9.90139	1.02689e-05	0.000362835	1	Ctrl	3.44029	Firmicutes	Clostridia	Clostridiales	unclassified Clostridiales	Flavonifractor	unclassified Flavonifractor
msp_0072	1.65021e-07	0	5.36821e-08	0	8	0	-10.6893	0.00108433	0.0143674	0.666667	Ctrl	1.84262	Firmicutes	Clostridia	Clostridiales	Lachnospiraceae	Roseburia	Roseburia inulinivorans
msp_0079	2.17637e-07	0	8.82636e-08	0	10	0	-11.0884	0.000125309	0.00295172	0.833333	Ctrl	2.52993	Firmicutes	Clostridia	Clostridiales	Lachnospiraceae	Lachnoclostridium	[Clostridium] sp. CAG:7
msp_0346	3.51772e-07	0	6.75949e-08	0	12	0	-11.7808	1.02689e-05	0.000362835	1	Ctrl	3.44029	Firmicutes	Clostridia	Clostridiales	Lachnospiraceae	Lachnoclostridium	Lachnoclostridium sp. SNUG30386 / [Clostridium] sp. CAG:43
msp_0780	3.72333e-07	0	1.33667e-07	0	12	0	-11.8628	1.02689e-05	0.000362835	1	Ctrl	3.44029	Firmicutes	Clostridia	Clostridiales	Lachnospiraceae	Lachnoclostridium	unclassified Lachnoclostridium
msp_1236	5.4312e-07	0	6.65691e-08	0	12	0	-12.4073	1.02689e-05	0.000362835	1	Ctrl	3.44029	Firmicutes	Clostridia	Clostridiales	Lachnospiraceae	Lachnoclostridium	unclassified Lachnoclostridium

## Sheet: NaCl_1 week
MSP	Ctrl_mean	NaCl_mean	Ctrl_sem	NaCl_sem	Ctrl_prev	NaCl_prev	Ctrl.NaCl_logFC	p	q	Ctrl.NaCl_Cliffdelta	Status	log10p	phylum	class	order	family	genus	species
msp_0389	9.49284e-09	1.4966e-06	4.17004e-09	5.02082e-07	6	11	7.28561	0.000405797	0.00234935	-0.847222	NaCl	2.62905	Firmicutes	Clostridia	Clostridiales	Ruminococcaceae	Faecalibacterium	Faecalibacterium prausnitzii 4
msp_1360	0	8.86103e-09	0	3.17452e-09	0	6	6.48559	0.0070541	0.02217	-0.5	NaCl	1.65423	Bacteroidetes	Bacteroidia	Bacteroidales	Barnesiellaceae	Coprobacter	unclassified Coprobacter
msp_0621	0	7.17452e-09	0	2.83197e-09	0	6	6.18478	0.0070541	0.02217	-0.5	NaCl	1.65423	Firmicutes	Tissierellia 3	unclassified Tissierellia 3	Peptostreptococcaceae	Intestinibacter	Intestinibacter bartlettii
msp_0564	1.78188e-08	1.10031e-06	6.09328e-09	4.12059e-07	9	12	5.94042	0.000193656	0.00137433	-0.902778	NaCl	2.86191	Candidatus Melainabacteria	unclassified Candidatus Melainabacteria	Candidatus Gastranaerophilales	unclassified Candidatus Gastranaerophilales	unclassified Candidatus Gastranaerophilales	[Fusobacterium] sp. CAG:439
msp_0108	2.33061e-08	1.35104e-06	9.0126e-09	5.41263e-07	8	11	5.85115	0.0161067	0.0436638	-0.583333	NaCl	1.35988	Proteobacteria	Gammaproteobacteria	Enterobacterales	Enterobacteriaceae	Enterobacter	Enterobacter hormaechei
msp_0073	0	4.32427e-09	0	1.58839e-09	0	5	5.46737	0.0164732	0.0436638	-0.416667	NaCl	1.35988	Lentisphaerae	Lentisphaeria	Victivallales	unclassified Victivallales	unclassified Victivallales	Victivallales bacterium CCUG 44730
msp_0698	1.0931e-07	1.19256e-06	4.39371e-08	3.56231e-07	11	12	3.44637	0.000495534	0.00279532	-0.791667	NaCl	2.55357	Tenericutes	Mollicutes 2	Erysipelotrichales	Erysipelotrichaceae	Faecalitalea	Faecalitalea cylindroides
msp_0385	6.63158e-08	7.02134e-07	1.56381e-08	1.42382e-07	8	12	3.40235	0.000298833	0.00199222	-0.875	NaCl	2.70066	Firmicutes	Clostridia	Clostridiales	unclassified Clostridiales 6	unclassified Clostridiales 6	[Ruminococcaceae] bacterium D16 / Clostridiales bacterium Choco116
msp_0172	2.75374e-07	2.70134e-06	5.051e-08	5.47466e-07	12	12	3.29374	7.39602e-07	8.13563e-05	-1	NaCl	4.08961	Firmicutes	Clostridia	Clostridiales	Ruminococcaceae	Ruthenibacterium	Ruthenibacterium lactatiformans
msp_0014	2.30688e-08	1.97429e-07	5.00162e-09	8.75791e-08	10	12	3.09181	4.67707e-05	0.000411265	-0.986111	NaCl	3.38588	Firmicutes	Clostridia	Clostridiales	Lachnospiraceae	Eisenbergiella	Eisenbergiella tayi
msp_0478	2.87162e-08	2.36133e-07	3.48624e-09	4.05636e-08	12	12	3.03526	7.39602e-07	8.13563e-05	-1	NaCl	4.08961	Firmicutes	Clostridia	Clostridiales	unclassified Clostridiales 6	unclassified Clostridiales 6	[Clostridium] phoceensis
msp_1078	9.46252e-09	7.51055e-08	3.43958e-09	1.51786e-08	6	12	2.97537	0.000536827	0.00295255	-0.833333	NaCl	2.5298	Firmicutes	Clostridia	Clostridiales	unclassified Clostridiales 6	unclassified Clostridiales 6	unclassified Clostridiales 6
msp_0632	1.61762e-08	1.10359e-07	2.96127e-09	2.32519e-08	12	12	2.76267	3.32821e-05	0.00034867	-0.902778	NaCl	3.45759	Firmicutes	Clostridia	Clostridiales	Ruminococcaceae	unclassified Ruminococcaceae	unclassified Ruminococcaceae
msp_1159	2.56047e-08	1.45099e-07	7.04939e-09	2.87793e-08	11	12	2.49793	0.00182978	0.00745464	-0.722222	NaCl	2.12757	Actinobacteria	Coriobacteriia	Coriobacteriales	Coriobacteriaceae	Collinsella	unclassified Collinsella
msp_0379	1.42119e-09	7.15415e-09	7.52643e-10	1.75468e-09	3	8	2.2536	0.00901322	0.0275404	-0.583333	NaCl	1.56003	Firmicutes	Clostridia	Clostridiales	Lachnospiraceae	Merdimonas	Merdimonas faecis
msp_0160	1.56524e-06	3.65621e-07	4.53251e-07	9.45695e-08	12	12	-2.09767	0.0144925	0.041952	0.583333	Ctrl	1.37725	Tenericutes	Mollicutes 2	Erysipelotrichales	Erysipelotrichaceae	Holdemanella	[Faecalitalea] sp. UBA637
msp_0766	3.46259e-08	7.95175e-09	5.52101e-09	6.17868e-09	12	2	-2.10864	0.000709882	0.00380912	0.791667	Ctrl	2.41917	Firmicutes	Clostridia	Clostridiales	Oscillospiraceae	Oscillibacter	unclassified Oscillibacter
msp_0510	8.99418e-07	1.34686e-07	1.31737e-07	8.2318e-08	12	3	-2.73848	0.000265195	0.00182322	0.861111	Ctrl	2.73916	Firmicutes	Clostridia	Clostridiales	Lachnospiraceae	Lachnoclostridium	[Clostridium] glycyrrhizinilyticum
msp_0188	3.7e-07	4.93761e-08	1.40922e-07	3.40863e-08	11	2	-2.90311	0.00143579	0.00595987	0.736111	Ctrl	2.22476	Tenericutes	Mollicutes 2	Erysipelotrichales	Erysipelotrichaceae	Erysipelatoclostridium	Erysipelatoclostridium sp1
msp_0236	7.74665e-07	1.02061e-07	2.54181e-07	9.6904e-08	11	3	-2.92291	0.0012125	0.00523041	0.756944	Ctrl	2.28146	Firmicutes	Clostridia	Clostridiales	Lachnospiraceae	unclassified Lachnospiraceae	[Eubacterium] ventriosum
msp_0456	6.26791e-08	5.01253e-09	1.98269e-08	3.39972e-09	9	2	-3.61818	0.00419296	0.0146421	0.638889	Ctrl	1.8344	Firmicutes	Clostridia	Clostridiales	Ruminococcaceae	Gemmiger	unclassified Gemmiger
msp_0604	4.01166e-08	1.45964e-09	1.98758e-08	1.45964e-09	8	1	-4.68851	0.0038835	0.0137802	0.611111	Ctrl	1.86075	Firmicutes	Clostridia	Clostridiales	Lachnospiraceae	Dorea	Dorea sp. CAG:105
msp_0142	7.95276e-07	2.34799e-08	1.41506e-07	1.53649e-08	12	4	-5.07601	4.35244e-05	0.000398973	0.972222	Ctrl	3.39906	Firmicutes	Clostridia	Clostridiales	Lachnospiraceae	Blautia	Blautia sp. CAG:52 & SG-772 & sp. 2789STDY5834917
msp_0473c	6.38893e-07	1.67415e-08	1.31558e-07	1.35151e-08	12	3	-5.24571	4.8604e-05	0.000411265	0.958333	Ctrl	3.38588	Firmicutes	Clostridia	Clostridiales	Lachnospiraceae	unclassified Lachnospiraceae	[Clostridium] sp. 2789STDY5834874 & sp. 2789STDY5608885
msp_0848	3.08849e-08	6.71934e-10	4.68622e-09	6.71934e-10	12	1	-5.32694	1.86753e-05	0.000228254	0.986111	Ctrl	3.64158	Firmicutes	Clostridia	Clostridiales	Lachnospiraceae	unclassified Lachnospiraceae	unclassified Lachnospiraceae
msp_0109	9.47438e-09	0	4.27207e-09	0	5	0	-6.58111	0.0164732	0.0436638	0.416667	Ctrl	1.35988	Firmicutes	Clostridia	Clostridiales	Lachnospiraceae	Lachnoclostridium	[Clostridium] scindens 2
msp_0634	9.66716e-09	0	2.6965e-09	0	8	0	-6.60987	0.00108433	0.00490415	0.666667	Ctrl	2.30944	Firmicutes	Clostridia	Clostridiales	unclassified Clostridiales 6	Flavonifractor	unclassified Flavonifractor
msp_1492	1.09457e-08	0	4.72046e-09	0	5	0	-6.78734	0.0164732	0.0436638	0.416667	Ctrl	1.35988	Firmicutes	Clostridia	Clostridiales	Lachnospiraceae	unclassified Lachnospiraceae	unclassified Lachnospiraceae
msp_0075	1.21033e-08	0	3.88609e-09	0	8	0	-6.93113	0.00108433	0.00490415	0.666667	Ctrl	2.30944	Firmicutes	Clostridia	Clostridiales	Lachnospiraceae	unclassified Lachnospiraceae	Lachnospiraceae bacterium GAM79 / [Clostridium] sp. CAG:91 & sp. 2789STDY5834873
msp_0013	1.55957e-08	0	1.03211e-08	0	5	0	-7.29423	0.0164732	0.0436638	0.416667	Ctrl	1.35988	Firmicutes	Clostridia	Clostridiales	Ruminococcaceae	Ruminococcus	Ruminococcus bicirculans
msp_0467	1.94021e-08	0	7.52661e-09	0	6	0	-7.60749	0.0070541	0.02217	0.5	Ctrl	1.65423	Firmicutes	Clostridia	Clostridiales	Ruminococcaceae	unclassified Ruminococcaceae	Firmicutes bacterium CAG:94
msp_1428	2.01582e-08	0	1.9562e-09	0	12	0	-7.66236	1.02689e-05	0.000132892	1	Ctrl	3.8765	Firmicutes	Clostridia	Clostridiales	Lachnospiraceae	unclassified Lachnospiraceae	unclassified Lachnospiraceae
msp_0258	2.27298e-08	0	6.67752e-09	0	9	0	-7.83477	0.000383392	0.00227963	0.75	Ctrl	2.64214	Firmicutes	Clostridia	Clostridiales	Lachnospiraceae	unclassified Lachnospiraceae	Firmicutes bacterium CAG:102
msp_1533	2.57825e-08	0	7.24519e-09	0	7	0	-8.01583	0.00285559	0.0106479	0.583333	Ctrl	1.97273	Firmicutes	Clostridia	Clostridiales	Lachnospiraceae	unclassified Lachnospiraceae	unclassified Lachnospiraceae
msp_0630	2.88672e-08	0	1.43696e-08	0	6	0	-8.17827	0.0070541	0.02217	0.5	Ctrl	1.65423	Firmicutes	Clostridia	Clostridiales	Lachnospiraceae	unclassified Lachnospiraceae	[Eubacterium] sp. CAG:161
msp_0373	3.10684e-08	0	2.29827e-08	0	5	0	-8.28394	0.0164732	0.0436638	0.416667	Ctrl	1.35988	Firmicutes	Clostridia	Clostridiales	Lachnospiraceae	unclassified Lachnospiraceae	[Clostridium] sp. 2789STDY5608884
msp_0909	4.10118e-08	0	2.24191e-08	0	9	0	-8.68341	0.000383392	0.00227963	0.75	Ctrl	2.64214	Candidatus Melainabacteria	unclassified Candidatus Melainabacteria	Candidatus Gastranaerophilales	unclassified Candidatus Gastranaerophilales	unclassified Candidatus Gastranaerophilales	[Clostridium] sp. CAG:768
msp_1143	4.23043e-08	0	7.47434e-09	0	12	0	-8.72807	1.02689e-05	0.000132892	1	Ctrl	3.8765	Firmicutes	Clostridia	Clostridiales	Oscillospiraceae	Oscillibacter	unclassified Oscillibacter
msp_0378	4.50187e-08	0	2.26466e-08	0	5	0	-8.81758	0.0164732	0.0436638	0.416667	Ctrl	1.35988	Firmicutes	Clostridia	Clostridiales	Lachnospiraceae	unclassified Lachnospiraceae	[Eubacterium] sp. CAG:156
msp_1641	5.08937e-08	0	2.22116e-08	0	9	0	-8.99418	0.000383392	0.00227963	0.75	Ctrl	2.64214	Firmicutes	Clostridia	Clostridiales	Lachnospiraceae	unclassified Lachnospiraceae	unclassified Lachnospiraceae
msp_0509	5.71956e-08	0	1.06124e-08	0	12	0	-9.16228	1.02689e-05	0.000132892	1	Ctrl	3.8765	Firmicutes	Clostridia	Clostridiales	unclassified Clostridiales 6	Evtepia	Evtepia gabavorus
msp_0713	7.71996e-08	0	1.06831e-08	0	12	0	-9.59432	1.02689e-05	0.000132892	1	Ctrl	3.8765	Firmicutes	Clostridia	Clostridiales	Lachnospiraceae	Lachnoclostridium	[Clostridium] citroniae
msp_0591	8.34302e-08	0	3.6705e-08	0	8	0	-9.70615	0.00108433	0.00490415	0.666667	Ctrl	2.30944	Firmicutes	Clostridia	Clostridiales	Lachnospiraceae	Lachnoclostridium	unclassified Lachnoclostridium
msp_1323	9.55348e-08	0	1.83762e-08	0	12	0	-9.90139	1.02689e-05	0.000132892	1	Ctrl	3.8765	Firmicutes	Clostridia	Clostridiales	unclassified Clostridiales	Flavonifractor	unclassified Flavonifractor
msp_0930	1.2225e-07	0	1.42512e-08	0	12	0	-10.2568	1.02689e-05	0.000132892	1	Ctrl	3.8765	Firmicutes	Clostridia	Clostridiales	Lachnospiraceae	unclassified Lachnospiraceae	unclassified Lachnospiraceae
msp_0945	1.25896e-07	0	2.26002e-08	0	12	0	-10.2992	1.02689e-05	0.000132892	1	Ctrl	3.8765	Firmicutes	Clostridia	Clostridiales	Lachnospiraceae	Coprococcus	unclassified Coprococcus
msp_0572	1.32846e-07	0	4.7137e-08	0	8	0	-10.3766	0.00108433	0.00490415	0.666667	Ctrl	2.30944	Firmicutes	Clostridia	Clostridiales	Lachnospiraceae	Lachnospira	Lachnospira sp. 2789STDY5834967 / Clostridiales bacterium KLE1615 & 41_12_two_minus
msp_0072	1.65021e-07	0	5.36821e-08	0	8	0	-10.6893	0.00108433	0.00490415	0.666667	Ctrl	2.30944	Firmicutes	Clostridia	Clostridiales	Lachnospiraceae	Roseburia	Roseburia inulinivorans
msp_0079	2.17637e-07	0	8.82636e-08	0	10	0	-11.0884	0.000125309	0.000918931	0.833333	Ctrl	3.03672	Firmicutes	Clostridia	Clostridiales	Lachnospiraceae	Lachnoclostridium	[Clostridium] sp. CAG:7
msp_0220	2.23346e-07	0	1.13336e-07	0	7	0	-11.1257	0.00285559	0.0106479	0.583333	Ctrl	1.97273	Proteobacteria	Alphaproteobacteria	Rhodospirillales	Rhodospirillaceae	Azospirillum	Azospirillum sp. 51_20
msp_0820	2.24008e-07	0	6.04791e-08	0	8	0	-11.13	0.00108433	0.00490415	0.666667	Ctrl	2.30944	Firmicutes	Clostridia	Clostridiales	Lachnospiraceae	Lachnoclostridium	unclassified Lachnoclostridium
msp_1562	3.01454e-07	0	9.63201e-08	0	11	0	-11.5582	3.75846e-05	0.000359505	0.916667	Ctrl	3.4443	Firmicutes	Clostridia	Clostridiales	Lachnospiraceae	Lachnoclostridium	unclassified Lachnoclostridium
msp_0346	3.51772e-07	0	6.75949e-08	0	12	0	-11.7808	1.02689e-05	0.000132892	1	Ctrl	3.8765	Firmicutes	Clostridia	Clostridiales	Lachnospiraceae	Lachnoclostridium	Lachnoclostridium sp. SNUG30386 / [Clostridium] sp. CAG:43
msp_0125	3.59102e-07	0	1.80526e-07	0	11	0	-11.8106	3.75846e-05	0.000359505	0.916667	Ctrl	3.4443	Firmicutes	Clostridia	Clostridiales	Lachnospiraceae	unclassified Lachnospiraceae	Firmicutes bacterium CAG:24 / [Clostridium] sp. 2789STDY5834869 & 2789STDY5834922
msp_0780	3.72333e-07	0	1.33667e-07	0	12	0	-11.8628	1.02689e-05	0.000132892	1	Ctrl	3.8765	Firmicutes	Clostridia	Clostridiales	Lachnospiraceae	Lachnoclostridium	unclassified Lachnoclostridium
msp_0301	1.69877e-05	4.43309e-09	1.66394e-06	2.33853e-09	12	3	-11.8717	2.23372e-05	0.000245709	1	Ctrl	3.60958	Firmicutes	Clostridia	Clostridiales	Ruminococcaceae	Faecalibacterium	Faecalibacterium prausnitzii 1
msp_0388	3.76048e-07	0	1.84887e-07	0	10	0	-11.8771	0.000125309	0.000918931	0.833333	Ctrl	3.03672	Firmicutes	Clostridia	Clostridiales	Ruminococcaceae	Faecalibacterium	Faecalibacterium prausnitzii 3
msp_0134	1.10742e-05	2.29241e-09	1.76805e-06	1.20983e-09	12	3	-12.1765	2.23372e-05	0.000245709	1	Ctrl	3.60958	Firmicutes	Negativicutes	Selenomonadales	Selenomonadaceae	Megamonas	Megamonas funiformis == rupellensis
msp_1236	5.4312e-07	0	6.65691e-08	0	12	0	-12.4073	1.02689e-05	0.000132892	1	Ctrl	3.8765	Firmicutes	Clostridia	Clostridiales	Lachnospiraceae	Lachnoclostridium	unclassified Lachnoclostridium
msp_0017	6.1202e-07	0	5.49721e-07	0	7	0	-12.5796	0.00285559	0.0106479	0.583333	Ctrl	1.97273	Firmicutes	Clostridia	Clostridiales	Lachnospiraceae	Roseburia	Roseburia intestinalis
msp_0308	8.3693e-07	0	1.57491e-07	0	12	0	-13.0311	1.02689e-05	0.000132892	1	Ctrl	3.8765	Firmicutes	Clostridia	Clostridiales	Lachnospiraceae	Lachnoclostridium	[Clostridium] saccharolyticum 2
msp_0898	8.59467e-07	0	1.09227e-07	0	12	0	-13.0694	1.02689e-05	0.000132892	1	Ctrl	3.8765	Firmicutes	Clostridia	Clostridiales	Lachnospiraceae	Lachnoclostridium	butyrate-producing bacterium SS3/4 - [Clostridium] sp. CAG:81
msp_0291	9.83283e-07	0	2.98758e-07	0	12	0	-13.2635	1.02689e-05	0.000132892	1	Ctrl	3.8765	Firmicutes	Clostridia	Clostridiales	Ruminococcaceae	unclassified Ruminococcaceae	unclassified Ruminococcaceae
msp_0647	1.04707e-06	0	3.10995e-07	0	12	0	-13.3542	1.02689e-05	0.000132892	1	Ctrl	3.8765	Firmicutes	Clostridia	Clostridiales	Lachnospiraceae	unclassified Lachnospiraceae	Clostridia bacterium UC5.1-2E3
msp_0009	2.06181e-06	0	4.20608e-07	0	12	0	-14.3317	1.02689e-05	0.000132892	1	Ctrl	3.8765	Firmicutes	Clostridia	Clostridiales	Lachnospiraceae	Lachnoclostridium	[Clostridium] bolteae
msp_0068	2.16467e-06	0	9.30569e-07	0	9	0	-14.4019	0.000383392	0.00227963	0.75	Ctrl	2.64214	Firmicutes	Clostridia	Clostridiales	Lachnospiraceae	Roseburia	[Eubacterium] rectale

## Sheet: TR_1 week
MSP	Ctrl_mean	TR_mean	Ctrl_sem	TR_sem	Ctrl_prev	TR_prev	Ctrl.TR_logFC	p	q	Ctrl.TR_Cliffdelta	Status	log10p	phylum	class	order	family	genus	species
msp_0564	1.78188e-08	2.25135e-07	6.09328e-09	7.98008e-08	9	12	3.65188	0.00199139	0.0162261	-0.75	TR	1.78978	Candidatus Melainabacteria	unclassified Candidatus Melainabacteria	Candidatus Gastranaerophilales	unclassified Candidatus Gastranaerophilales	unclassified Candidatus Gastranaerophilales	[Fusobacterium] sp. CAG:439
msp_0274	2.20207e-08	1.0771e-07	5.78532e-09	3.48252e-08	11	12	2.28502	0.000495534	0.00573776	-0.791667	TR	2.24126	Firmicutes	Clostridia	Clostridiales	Lachnospiraceae	Sellimonas	Sellimonas intestinalis == Drancourtella massiliensis
msp_1428	2.01582e-08	4.65872e-09	1.9562e-09	2.56057e-09	12	3	-2.08986	0.00099724	0.010217	0.777778	Ctrl	1.99068	Firmicutes	Clostridia	Clostridiales	Lachnospiraceae	unclassified Lachnospiraceae	unclassified Lachnospiraceae
msp_0655	3.37508e-08	7.68141e-09	6.96276e-09	2.14281e-09	11	7	-2.12109	0.00300575	0.0206645	0.715278	Ctrl	1.68477	Firmicutes	Clostridia	Clostridiales	Lachnospiraceae	unclassified Lachnospiraceae	[Ruminococcus] sp. 2789STDY5608817 / [Eubacterium] sp. 2789STDY5834872
msp_0545	4.68255e-08	1.03174e-08	5.00856e-09	4.77629e-09	12	4	-2.17138	0.000372899	0.0046859	0.847222	Ctrl	2.32921	Firmicutes	Clostridia	Clostridiales	unclassified Clostridiales 6	Pseudoflavonifractor	Pseudoflavonifractor sp. An184
msp_0009	2.06181e-06	4.17824e-07	4.20608e-07	2.7111e-07	12	4	-2.30267	0.00134762	0.011859	0.763889	Ctrl	1.92595	Firmicutes	Clostridia	Clostridiales	Lachnospiraceae	Lachnoclostridium	[Clostridium] bolteae
msp_0142	7.95276e-07	1.40557e-07	1.41506e-07	4.61373e-08	12	12	-2.49946	0.000144222	0.00244069	0.847222	Ctrl	2.61249	Firmicutes	Clostridia	Clostridiales	Lachnospiraceae	Blautia	Blautia sp. CAG:52 & SG-772 & sp. 2789STDY5834917
msp_0236	7.74665e-07	1.28658e-07	2.54181e-07	7.77839e-08	11	5	-2.5891	0.00570105	0.0368891	0.659722	Ctrl	1.4331	Firmicutes	Clostridia	Clostridiales	Lachnospiraceae	unclassified Lachnospiraceae	[Eubacterium] ventriosum
msp_0076	3.87816e-06	6.1295e-07	1.05393e-06	2.64193e-07	12	12	-2.66133	0.00291403	0.0206645	0.694444	Ctrl	1.68477	Firmicutes	Clostridia	Clostridiales	Lachnospiraceae	Blautia	Blautia wexlerae
msp_0154	3.59352e-07	4.16114e-08	1.10043e-07	2.87682e-08	12	2	-3.10729	0.000363153	0.0046859	0.833333	Ctrl	2.32921	Firmicutes	Clostridia	Clostridiales	Lachnospiraceae	Fusicatenibacter	Fusicatenibacter saccharivorans
msp_0848	3.08849e-08	2.79813e-09	4.68622e-09	1.61204e-09	12	3	-3.41837	8.02558e-05	0.00176563	0.930556	Ctrl	2.7531	Firmicutes	Clostridia	Clostridiales	Lachnospiraceae	unclassified Lachnospiraceae	unclassified Lachnospiraceae
msp_0522	6.28516e-09	0	1.98439e-09	0	7	0	-5.99665	0.00285559	0.0206645	0.583333	Ctrl	1.68477	Firmicutes	Clostridia	Clostridiales	Ruminococcaceae	Anaerotruncus	Anaerotruncus colihominis
msp_0185	2.11874e-08	0	5.57131e-09	0	9	0	-7.73386	0.000383392	0.0046859	0.75	Ctrl	2.32921	Firmicutes	Clostridia	Clostridiales	Lachnospiraceae	unclassified Lachnospiraceae	unclassified Lachnospiraceae
msp_0258	2.27298e-08	0	6.67752e-09	0	9	0	-7.83477	0.000383392	0.0046859	0.75	Ctrl	2.32921	Firmicutes	Clostridia	Clostridiales	Lachnospiraceae	unclassified Lachnospiraceae	Firmicutes bacterium CAG:102
msp_0630	2.88672e-08	0	1.43696e-08	0	6	0	-8.17827	0.0070541	0.0443401	0.5	Ctrl	1.3532	Firmicutes	Clostridia	Clostridiales	Lachnospiraceae	unclassified Lachnospiraceae	[Eubacterium] sp. CAG:161
msp_0909	4.10118e-08	0	2.24191e-08	0	9	0	-8.68341	0.000383392	0.0046859	0.75	Ctrl	2.32921	Candidatus Melainabacteria	unclassified Candidatus Melainabacteria	Candidatus Gastranaerophilales	unclassified Candidatus Gastranaerophilales	unclassified Candidatus Gastranaerophilales	[Clostridium] sp. CAG:768
msp_1143	4.23043e-08	0	7.47434e-09	0	12	0	-8.72807	1.02689e-05	0.000282395	1	Ctrl	3.54914	Firmicutes	Clostridia	Clostridiales	Oscillospiraceae	Oscillibacter	unclassified Oscillibacter
msp_0713	7.71996e-08	0	1.06831e-08	0	12	0	-9.59432	1.02689e-05	0.000282395	1	Ctrl	3.54914	Firmicutes	Clostridia	Clostridiales	Lachnospiraceae	Lachnoclostridium	[Clostridium] citroniae
msp_0591	8.34302e-08	0	3.6705e-08	0	8	0	-9.70615	0.00108433	0.010217	0.666667	Ctrl	1.99068	Firmicutes	Clostridia	Clostridiales	Lachnospiraceae	Lachnoclostridium	unclassified Lachnoclostridium
msp_1323	9.55348e-08	0	1.83762e-08	0	12	0	-9.90139	1.02689e-05	0.000282395	1	Ctrl	3.54914	Firmicutes	Clostridia	Clostridiales	unclassified Clostridiales	Flavonifractor	unclassified Flavonifractor
msp_0930	1.2225e-07	0	1.42512e-08	0	12	0	-10.2568	1.02689e-05	0.000282395	1	Ctrl	3.54914	Firmicutes	Clostridia	Clostridiales	Lachnospiraceae	unclassified Lachnospiraceae	unclassified Lachnospiraceae
msp_0072	1.65021e-07	0	5.36821e-08	0	8	0	-10.6893	0.00108433	0.010217	0.666667	Ctrl	1.99068	Firmicutes	Clostridia	Clostridiales	Lachnospiraceae	Roseburia	Roseburia inulinivorans
msp_0079	2.17637e-07	0	8.82636e-08	0	10	0	-11.0884	0.000125309	0.00229733	0.833333	Ctrl	2.63878	Firmicutes	Clostridia	Clostridiales	Lachnospiraceae	Lachnoclostridium	[Clostridium] sp. CAG:7
msp_0820	2.24008e-07	0	6.04791e-08	0	8	0	-11.13	0.00108433	0.010217	0.666667	Ctrl	1.99068	Firmicutes	Clostridia	Clostridiales	Lachnospiraceae	Lachnoclostridium	unclassified Lachnoclostridium
msp_0346	3.51772e-07	0	6.75949e-08	0	12	0	-11.7808	1.02689e-05	0.000282395	1	Ctrl	3.54914	Firmicutes	Clostridia	Clostridiales	Lachnospiraceae	Lachnoclostridium	Lachnoclostridium sp. SNUG30386 / [Clostridium] sp. CAG:43
msp_0188	3.7e-07	0	1.40922e-07	0	11	0	-11.8537	3.75846e-05	0.000918735	0.916667	Ctrl	3.03681	Tenericutes	Mollicutes 2	Erysipelotrichales	Erysipelotrichaceae	Erysipelatoclostridium	Erysipelatoclostridium sp1
msp_0780	3.72333e-07	0	1.33667e-07	0	12	0	-11.8628	1.02689e-05	0.000282395	1	Ctrl	3.54914	Firmicutes	Clostridia	Clostridiales	Lachnospiraceae	Lachnoclostridium	unclassified Lachnoclostridium
msp_0388	3.76048e-07	0	1.84887e-07	0	10	0	-11.8771	0.000125309	0.00229733	0.833333	Ctrl	2.63878	Firmicutes	Clostridia	Clostridiales	Ruminococcaceae	Faecalibacterium	Faecalibacterium prausnitzii 3
msp_1236	5.4312e-07	0	6.65691e-08	0	12	0	-12.4073	1.02689e-05	0.000282395	1	Ctrl	3.54914	Firmicutes	Clostridia	Clostridiales	Lachnospiraceae	Lachnoclostridium	unclassified Lachnoclostridium
msp_0017	6.1202e-07	0	5.49721e-07	0	7	0	-12.5796	0.00285559	0.0206645	0.583333	Ctrl	1.68477	Firmicutes	Clostridia	Clostridiales	Lachnospiraceae	Roseburia	Roseburia intestinalis
msp_0898	8.59467e-07	0	1.09227e-07	0	12	0	-13.0694	1.02689e-05	0.000282395	1	Ctrl	3.54914	Firmicutes	Clostridia	Clostridiales	Lachnospiraceae	Lachnoclostridium	butyrate-producing bacterium SS3/4 - [Clostridium] sp. CAG:81

## Sheet: MD_7 weeks
MSP	Ctrl_mean	MD_mean	Ctrl_sem	MD_sem	Ctrl_prev	MD_prev	Ctrl.MD_logFC	p	q	Ctrl.MD_Cliffdelta	Status	log10p	phylum	class	order	family	genus	species
msp_0901	1.02848e-09	5.53719e-08	6.95833e-10	2.54594e-08	2	7	5.61931	0.0024288	0.0175557	-0.722222	MD	1.75558	Firmicutes	Clostridia	Clostridiales	Lachnospiraceae	Blautia	unclassified Blautia
msp_0014	2.30688e-08	1.4652e-07	5.00162e-09	6.78601e-08	10	9	2.66182	0.000947447	0.00900075	-0.87037	MD	2.04572	Firmicutes	Clostridia	Clostridiales	Lachnospiraceae	Eisenbergiella	Eisenbergiella tayi
msp_0177	2.85099e-08	1.5714e-07	4.97056e-09	4.74768e-08	12	9	2.45838	0.00325928	0.0225771	-0.740741	MD	1.64633	Firmicutes	Clostridia	Clostridiales	Lachnospiraceae	Lachnoclostridium	unclassified Lachnoclostridium
msp_1562	3.01454e-07	1.24654e-06	9.63201e-08	2.93066e-07	11	9	2.04755	0.00243595	0.0175557	-0.759259	MD	1.75558	Firmicutes	Clostridia	Clostridiales	Lachnospiraceae	Lachnoclostridium	unclassified Lachnoclostridium
msp_1428	2.01582e-08	3.97811e-09	1.9562e-09	3.97811e-09	12	1	-2.31253	0.00242008	0.0175557	0.777778	Ctrl	1.75558	Firmicutes	Clostridia	Clostridiales	Lachnospiraceae	unclassified Lachnospiraceae	unclassified Lachnospiraceae
msp_0185	2.11874e-08	2.90008e-09	5.57131e-09	2.90008e-09	9	1	-2.82693	0.0101261	0.0480988	0.62963	Ctrl	1.31787	Firmicutes	Clostridia	Clostridiales	Lachnospiraceae	unclassified Lachnospiraceae	unclassified Lachnospiraceae
msp_0301	1.69877e-05	1.96902e-06	1.66394e-06	1.70325e-06	12	7	-3.10888	0.000947447	0.00900075	0.87037	Ctrl	2.04572	Firmicutes	Clostridia	Clostridiales	Ruminococcaceae	Faecalibacterium	Faecalibacterium prausnitzii 1
msp_0107	1.55647e-07	1.45803e-08	2.84816e-08	1.04192e-08	12	3	-3.40725	0.000373005	0.00458577	0.925926	Ctrl	2.33859	Firmicutes	Clostridia	Clostridiales	Lachnospiraceae	Anaerostipes	Anaerostipes hadrus 1
msp_0545	4.68255e-08	3.96848e-09	5.00856e-09	3.15666e-09	12	2	-3.52781	0.000192729	0.00298395	0.962963	Ctrl	2.52521	Firmicutes	Clostridia	Clostridiales	unclassified Clostridiales 6	Pseudoflavonifractor	Pseudoflavonifractor sp. An184
msp_0112	6.5822e-09	4.53958e-10	1.99392e-09	4.53958e-10	8	1	-3.59247	0.00833234	0.0414633	0.62963	Ctrl	1.38234	Firmicutes	Clostridia	Clostridiales	Lachnospiraceae	Blautia	Blautia hydrogenotrophica
msp_0188	3.7e-07	2.45545e-08	1.40922e-07	1.52224e-08	11	3	-3.908	0.00531621	0.0300294	0.722222	Ctrl	1.52245	Tenericutes	Mollicutes 2	Erysipelotrichales	Erysipelotrichaceae	Erysipelatoclostridium	Erysipelatoclostridium sp1
msp_0076	3.87816e-06	1.71546e-07	1.05393e-06	1.19249e-07	12	7	-4.4979	0.000733411	0.00766415	0.888889	Ctrl	2.11554	Firmicutes	Clostridia	Clostridiales	Lachnospiraceae	Blautia	Blautia wexlerae
msp_0572	1.32846e-07	1.72223e-09	4.7137e-08	1.72223e-09	8	1	-6.18899	0.00833234	0.0414633	0.62963	Ctrl	1.38234	Firmicutes	Clostridia	Clostridiales	Lachnospiraceae	Lachnospira	Lachnospira sp. 2789STDY5834967 / Clostridiales bacterium KLE1615 & 41_12_two_minus
msp_0075	1.21033e-08	0	3.88609e-09	0	8	0	-6.93113	0.00388888	0.0225771	0.666667	Ctrl	1.64633	Firmicutes	Clostridia	Clostridiales	Lachnospiraceae	unclassified Lachnospiraceae	Lachnospiraceae bacterium GAM79 / [Clostridium] sp. CAG:91 & sp. 2789STDY5834873
msp_0259	1.50077e-07	1.02356e-09	3.94e-08	1.02356e-09	8	1	-7.06244	0.00833234	0.0414633	0.62963	Ctrl	1.38234	Firmicutes	Clostridia	Clostridiales	Lachnospiraceae	Coprococcus	Coprococcus comes
msp_1033	2.00516e-08	0	1.08859e-08	0	8	0	-7.65475	0.00388888	0.0225771	0.666667	Ctrl	1.64633	Firmicutes	Clostridia	Clostridiales	unclassified Clostridiales 2	unclassified Clostridiales 2	[Clostridium] sp. CAG:273
msp_0258	2.27298e-08	0	6.67752e-09	0	9	0	-7.83477	0.00163155	0.0131152	0.75	Ctrl	1.88223	Firmicutes	Clostridia	Clostridiales	Lachnospiraceae	unclassified Lachnospiraceae	Firmicutes bacterium CAG:102
msp_0848	3.08849e-08	0	4.68622e-09	0	12	0	-8.27542	7.51154e-05	0.00170653	1	Ctrl	2.76789	Firmicutes	Clostridia	Clostridiales	Lachnospiraceae	unclassified Lachnospiraceae	unclassified Lachnospiraceae
msp_0655	3.37508e-08	0	6.96276e-09	0	11	0	-8.40305	0.000228436	0.00298395	0.916667	Ctrl	2.52521	Firmicutes	Clostridia	Clostridiales	Lachnospiraceae	unclassified Lachnospiraceae	[Ruminococcus] sp. 2789STDY5608817 / [Eubacterium] sp. 2789STDY5834872
msp_0563	5.65974e-07	1.52624e-09	9.78194e-08	1.06663e-09	12	2	-8.44331	0.000107437	0.00204129	1	Ctrl	2.69009	Firmicutes	Clostridia	Clostridiales	Lachnospiraceae	unclassified Lachnospiraceae	unclassified Lachnospiraceae
msp_0307	3.75311e-08	0	1.6905e-08	0	8	0	-8.55578	0.00388888	0.0225771	0.666667	Ctrl	1.64633	Firmicutes	Clostridia	Clostridiales	Lachnospiraceae	Dorea	Dorea longicatena 1
msp_0909	4.10118e-08	0	2.24191e-08	0	9	0	-8.68341	0.00163155	0.0131152	0.75	Ctrl	1.88223	Candidatus Melainabacteria	unclassified Candidatus Melainabacteria	Candidatus Gastranaerophilales	unclassified Candidatus Gastranaerophilales	unclassified Candidatus Gastranaerophilales	[Clostridium] sp. CAG:768
msp_1143	4.23043e-08	0	7.47434e-09	0	12	0	-8.72807	7.51154e-05	0.00170653	1	Ctrl	2.76789	Firmicutes	Clostridia	Clostridiales	Oscillospiraceae	Oscillibacter	unclassified Oscillibacter
msp_1652	4.28752e-08	0	1.08381e-08	0	11	0	-8.74736	0.000228436	0.00298395	0.916667	Ctrl	2.52521	Firmicutes	Clostridia	Clostridiales	unclassified Clostridiales	Intestinimonas	unclassified Intestinimonas
msp_1641	5.08937e-08	0	2.22116e-08	0	9	0	-8.99418	0.00163155	0.0131152	0.75	Ctrl	1.88223	Firmicutes	Clostridia	Clostridiales	Lachnospiraceae	unclassified Lachnospiraceae	unclassified Lachnospiraceae
msp_0591	8.34302e-08	0	3.6705e-08	0	8	0	-9.70615	0.00388888	0.0225771	0.666667	Ctrl	1.64633	Firmicutes	Clostridia	Clostridiales	Lachnospiraceae	Lachnoclostridium	unclassified Lachnoclostridium
msp_1323	9.55348e-08	0	1.83762e-08	0	12	0	-9.90139	7.51154e-05	0.00170653	1	Ctrl	2.76789	Firmicutes	Clostridia	Clostridiales	unclassified Clostridiales	Flavonifractor	unclassified Flavonifractor
msp_0930	1.2225e-07	0	1.42512e-08	0	12	0	-10.2568	7.51154e-05	0.00170653	1	Ctrl	2.76789	Firmicutes	Clostridia	Clostridiales	Lachnospiraceae	unclassified Lachnospiraceae	unclassified Lachnospiraceae
msp_0072	1.65021e-07	0	5.36821e-08	0	8	0	-10.6893	0.00388888	0.0225771	0.666667	Ctrl	1.64633	Firmicutes	Clostridia	Clostridiales	Lachnospiraceae	Roseburia	Roseburia inulinivorans
msp_0208	1.74992e-07	0	7.16583e-08	0	11	0	-10.7739	0.000228436	0.00298395	0.916667	Ctrl	2.52521	Firmicutes	Clostridia	Clostridiales	Lachnospiraceae	Blautia	[Ruminococcus] sp. Marseille-P328 & Blautia sp. 2789STDY5608844 & sp. 2789STDY5608844
msp_0079	2.17637e-07	0	8.82636e-08	0	10	0	-11.0884	0.000635796	0.00699375	0.833333	Ctrl	2.15529	Firmicutes	Clostridia	Clostridiales	Lachnospiraceae	Lachnoclostridium	[Clostridium] sp. CAG:7
msp_0820	2.24008e-07	0	6.04791e-08	0	8	0	-11.13	0.00388888	0.0225771	0.666667	Ctrl	1.64633	Firmicutes	Clostridia	Clostridiales	Lachnospiraceae	Lachnoclostridium	unclassified Lachnoclostridium
msp_0346	3.51772e-07	0	6.75949e-08	0	12	0	-11.7808	7.51154e-05	0.00170653	1	Ctrl	2.76789	Firmicutes	Clostridia	Clostridiales	Lachnospiraceae	Lachnoclostridium	Lachnoclostridium sp. SNUG30386 / [Clostridium] sp. CAG:43
msp_0780	3.72333e-07	0	1.33667e-07	0	12	0	-11.8628	7.51154e-05	0.00170653	1	Ctrl	2.76789	Firmicutes	Clostridia	Clostridiales	Lachnospiraceae	Lachnoclostridium	unclassified Lachnoclostridium
msp_1236	5.4312e-07	0	6.65691e-08	0	12	0	-12.4073	7.51154e-05	0.00170653	1	Ctrl	2.76789	Firmicutes	Clostridia	Clostridiales	Lachnospiraceae	Lachnoclostridium	unclassified Lachnoclostridium
msp_0017	6.1202e-07	0	5.49721e-07	0	7	0	-12.5796	0.00867332	0.0421564	0.583333	Ctrl	1.37514	Firmicutes	Clostridia	Clostridiales	Lachnospiraceae	Roseburia	Roseburia intestinalis
msp_0898	8.59467e-07	0	1.09227e-07	0	12	0	-13.0694	7.51154e-05	0.00170653	1	Ctrl	2.76789	Firmicutes	Clostridia	Clostridiales	Lachnospiraceae	Lachnoclostridium	butyrate-producing bacterium SS3/4 - [Clostridium] sp. CAG:81
msp_0291	9.83283e-07	0	2.98758e-07	0	12	0	-13.2635	7.51154e-05	0.00170653	1	Ctrl	2.76789	Firmicutes	Clostridia	Clostridiales	Ruminococcaceae	unclassified Ruminococcaceae	unclassified Ruminococcaceae

## Sheet: NaCl_7 weeks
MSP	Ctrl_mean	NaCl_mean	Ctrl_sem	NaCl_sem	Ctrl_prev	NaCl_prev	Ctrl.NaCl_logFC	p	q	Ctrl.NaCl_Cliffdelta	Status	log10p	phylum	class	order	family	genus	species
msp_0389	9.49284e-09	1.17993e-06	4.17004e-09	5.45462e-07	6	10	6.94265	0.00297446	0.012656	-0.708333	NaCl	1.8977	Firmicutes	Clostridia	Clostridiales	Ruminococcaceae	Faecalibacterium	Faecalibacterium prausnitzii 4
msp_0621	0	1.20785e-08	0	3.74533e-09	0	8	6.92819	0.00108433	0.0054721	-0.666667	NaCl	2.26185	Firmicutes	Tissierellia 3	unclassified Tissierellia 3	Peptostreptococcaceae	Intestinibacter	Intestinibacter bartlettii
msp_0564	1.78188e-08	8.67881e-07	6.09328e-09	2.7056e-07	9	11	5.59811	0.0128456	0.044246	-0.604167	NaCl	1.35413	Candidatus Melainabacteria	unclassified Candidatus Melainabacteria	Candidatus Gastranaerophilales	unclassified Candidatus Gastranaerophilales	unclassified Candidatus Gastranaerophilales	[Fusobacterium] sp. CAG:439
msp_0108	2.33061e-08	9.12445e-07	9.0126e-09	3.39244e-07	8	11	5.28494	0.00409964	0.0167853	-0.694444	NaCl	1.77507	Proteobacteria	Gammaproteobacteria	Enterobacterales	Enterobacteriaceae	Enterobacter	Enterobacter hormaechei
msp_0698	1.0931e-07	1.31135e-06	4.39371e-08	2.9068e-07	11	12	3.58334	0.00231643	0.0104722	-0.708333	NaCl	1.97996	Tenericutes	Mollicutes 2	Erysipelotrichales	Erysipelotrichaceae	Faecalitalea	Faecalitalea cylindroides
msp_0385	6.63158e-08	4.89649e-07	1.56381e-08	1.10855e-07	8	10	2.88244	0.0113802	0.0398305	-0.611111	NaCl	1.39978	Firmicutes	Clostridia	Clostridiales	unclassified Clostridiales 6	unclassified Clostridiales 6	[Ruminococcaceae] bacterium D16 / Clostridiales bacterium Choco116
msp_1515	3.0373e-08	1.87707e-07	1.02651e-08	4.28221e-08	8	11	2.62365	0.00128945	0.00635934	-0.777778	NaCl	2.19659	Firmicutes	Clostridia	Clostridiales	Lachnospiraceae	Lachnoclostridium	unclassified Lachnoclostridium
msp_0478	2.87162e-08	1.42029e-07	3.48624e-09	2.33415e-08	12	12	2.30225	8.87523e-06	0.000139272	-0.944444	NaCl	3.85614	Firmicutes	Clostridia	Clostridiales	unclassified Clostridiales 6	unclassified Clostridiales 6	[Clostridium] phoceensis
msp_1078	9.46252e-09	4.50552e-08	3.43958e-09	1.05665e-08	6	10	2.23943	0.00744468	0.0265696	-0.638889	NaCl	1.57561	Firmicutes	Clostridia	Clostridiales	unclassified Clostridiales 6	unclassified Clostridiales 6	unclassified Clostridiales 6
msp_0172	2.75374e-07	1.27668e-06	5.051e-08	2.59351e-07	12	12	2.21253	8.87523e-06	0.000139272	-0.944444	NaCl	3.85614	Firmicutes	Clostridia	Clostridiales	Ruminococcaceae	Ruthenibacterium	Ruthenibacterium lactatiformans
msp_0014	2.30688e-08	9.83261e-08	5.00162e-09	2.56211e-08	10	12	2.08686	0.00135067	0.00651322	-0.777778	NaCl	2.1862	Firmicutes	Clostridia	Clostridiales	Lachnospiraceae	Eisenbergiella	Eisenbergiella tayi
msp_0107	1.55647e-07	2.4426e-08	2.84816e-08	1.52319e-08	12	3	-2.66682	0.000333457	0.00249518	0.847222	Ctrl	2.6029	Firmicutes	Clostridia	Clostridiales	Lachnospiraceae	Anaerostipes	Anaerostipes hadrus 1
msp_0473c	6.38893e-07	7.39468e-08	1.31558e-07	5.04289e-08	12	4	-3.10929	0.000236739	0.00183473	0.875	Ctrl	2.73643	Firmicutes	Clostridia	Clostridiales	Lachnospiraceae	unclassified Lachnospiraceae	[Clostridium] sp. 2789STDY5834874 & sp. 2789STDY5608885
msp_0142	7.95276e-07	7.96855e-08	1.41506e-07	4.09475e-08	12	5	-3.31744	0.000163189	0.001362	0.902778	Ctrl	2.86582	Firmicutes	Clostridia	Clostridiales	Lachnospiraceae	Blautia	Blautia sp. CAG:52 & SG-772 & sp. 2789STDY5834917
msp_0563	5.65974e-07	5.54868e-08	9.78194e-08	2.23278e-08	12	8	-3.34818	0.000119206	0.00107782	0.930556	Ctrl	2.96745	Firmicutes	Clostridia	Clostridiales	Lachnospiraceae	unclassified Lachnospiraceae	unclassified Lachnospiraceae
msp_0291	9.83283e-07	9.3597e-08	2.98758e-07	7.56619e-08	12	3	-3.39168	0.000417898	0.00266717	0.833333	Ctrl	2.57395	Firmicutes	Clostridia	Clostridiales	Ruminococcaceae	unclassified Ruminococcaceae	unclassified Ruminococcaceae
msp_1533	2.57825e-08	2.07809e-09	7.24519e-09	2.07809e-09	7	1	-3.57084	0.00729789	0.0265696	0.548611	Ctrl	1.57561	Firmicutes	Clostridia	Clostridiales	Lachnospiraceae	unclassified Lachnospiraceae	unclassified Lachnospiraceae
msp_1428	2.01582e-08	1.21158e-09	1.9562e-09	1.21158e-09	12	1	-3.94912	3.20002e-05	0.000347202	0.958333	Ctrl	3.45942	Firmicutes	Clostridia	Clostridiales	Lachnospiraceae	unclassified Lachnospiraceae	unclassified Lachnospiraceae
msp_0604	4.01166e-08	2.17987e-09	1.98758e-08	1.54666e-09	8	2	-4.14077	0.00746889	0.0265696	0.583333	Ctrl	1.57561	Firmicutes	Clostridia	Clostridiales	Lachnospiraceae	Dorea	Dorea sp. CAG:105
msp_0848	3.08849e-08	1.38907e-09	4.68622e-09	9.36526e-10	12	2	-4.37908	3.11691e-05	0.000347202	0.972222	Ctrl	3.45942	Firmicutes	Clostridia	Clostridiales	Lachnospiraceae	unclassified Lachnospiraceae	unclassified Lachnospiraceae
msp_0456	6.26791e-08	1.75844e-09	1.98269e-08	1.2258e-09	9	2	-5.07812	0.00183955	0.00849324	0.694444	Ctrl	2.07093	Firmicutes	Clostridia	Clostridiales	Ruminococcaceae	Gemmiger	unclassified Gemmiger
msp_1013	1.19115e-08	0	4.40674e-09	0	6	0	-6.90827	0.0070541	0.0263921	0.5	Ctrl	1.57853	Firmicutes	Clostridia	Clostridiales	Ruminococcaceae	unclassified Ruminococcaceae	unclassified Ruminococcaceae
msp_0075	1.21033e-08	0	3.88609e-09	0	8	0	-6.93113	0.00108433	0.0054721	0.666667	Ctrl	2.26185	Firmicutes	Clostridia	Clostridiales	Lachnospiraceae	unclassified Lachnospiraceae	Lachnospiraceae bacterium GAM79 / [Clostridium] sp. CAG:91 & sp. 2789STDY5834873
msp_0467	1.94021e-08	0	7.52661e-09	0	6	0	-7.60749	0.0070541	0.0263921	0.5	Ctrl	1.57853	Firmicutes	Clostridia	Clostridiales	Ruminococcaceae	unclassified Ruminococcaceae	Firmicutes bacterium CAG:94
msp_0258	2.27298e-08	0	6.67752e-09	0	9	0	-7.83477	0.000383392	0.00252109	0.75	Ctrl	2.59841	Firmicutes	Clostridia	Clostridiales	Lachnospiraceae	unclassified Lachnospiraceae	Firmicutes bacterium CAG:102
msp_0125	3.59102e-07	1.44301e-09	1.80526e-07	1.44301e-09	11	1	-7.8629	7.85786e-05	0.00077507	0.895833	Ctrl	3.11066	Firmicutes	Clostridia	Clostridiales	Lachnospiraceae	unclassified Lachnospiraceae	Firmicutes bacterium CAG:24 / [Clostridium] sp. 2789STDY5834869 & 2789STDY5834922
msp_0630	2.88672e-08	0	1.43696e-08	0	6	0	-8.17827	0.0070541	0.0263921	0.5	Ctrl	1.57853	Firmicutes	Clostridia	Clostridiales	Lachnospiraceae	unclassified Lachnospiraceae	[Eubacterium] sp. CAG:161
msp_0388	3.76048e-07	8.54308e-10	1.84887e-07	8.54308e-10	10	1	-8.62263	0.000232007	0.00183473	0.819444	Ctrl	2.73643	Firmicutes	Clostridia	Clostridiales	Ruminococcaceae	Faecalibacterium	Faecalibacterium prausnitzii 3
msp_0909	4.10118e-08	0	2.24191e-08	0	9	0	-8.68341	0.000383392	0.00252109	0.75	Ctrl	2.59841	Candidatus Melainabacteria	unclassified Candidatus Melainabacteria	Candidatus Gastranaerophilales	unclassified Candidatus Gastranaerophilales	unclassified Candidatus Gastranaerophilales	[Clostridium] sp. CAG:768
msp_1143	4.23043e-08	0	7.47434e-09	0	12	0	-8.72807	1.02689e-05	0.000139272	1	Ctrl	3.85614	Firmicutes	Clostridia	Clostridiales	Oscillospiraceae	Oscillibacter	unclassified Oscillibacter
msp_1641	5.08937e-08	0	2.22116e-08	0	9	0	-8.99418	0.000383392	0.00252109	0.75	Ctrl	2.59841	Firmicutes	Clostridia	Clostridiales	Lachnospiraceae	unclassified Lachnospiraceae	unclassified Lachnospiraceae
msp_0509	5.71956e-08	0	1.06124e-08	0	12	0	-9.16228	1.02689e-05	0.000139272	1	Ctrl	3.85614	Firmicutes	Clostridia	Clostridiales	unclassified Clostridiales 6	Evtepia	Evtepia gabavorus
msp_0713	7.71996e-08	0	1.06831e-08	0	12	0	-9.59432	1.02689e-05	0.000139272	1	Ctrl	3.85614	Firmicutes	Clostridia	Clostridiales	Lachnospiraceae	Lachnoclostridium	[Clostridium] citroniae
msp_0591	8.34302e-08	0	3.6705e-08	0	8	0	-9.70615	0.00108433	0.0054721	0.666667	Ctrl	2.26185	Firmicutes	Clostridia	Clostridiales	Lachnospiraceae	Lachnoclostridium	unclassified Lachnoclostridium
msp_1323	9.55348e-08	0	1.83762e-08	0	12	0	-9.90139	1.02689e-05	0.000139272	1	Ctrl	3.85614	Firmicutes	Clostridia	Clostridiales	unclassified Clostridiales	Flavonifractor	unclassified Flavonifractor
msp_0930	1.2225e-07	0	1.42512e-08	0	12	0	-10.2568	1.02689e-05	0.000139272	1	Ctrl	3.85614	Firmicutes	Clostridia	Clostridiales	Lachnospiraceae	unclassified Lachnospiraceae	unclassified Lachnospiraceae
msp_0945	1.25896e-07	0	2.26002e-08	0	12	0	-10.2992	1.02689e-05	0.000139272	1	Ctrl	3.85614	Firmicutes	Clostridia	Clostridiales	Lachnospiraceae	Coprococcus	unclassified Coprococcus
msp_0572	1.32846e-07	0	4.7137e-08	0	8	0	-10.3766	0.00108433	0.0054721	0.666667	Ctrl	2.26185	Firmicutes	Clostridia	Clostridiales	Lachnospiraceae	Lachnospira	Lachnospira sp. 2789STDY5834967 / Clostridiales bacterium KLE1615 & 41_12_two_minus
msp_0072	1.65021e-07	0	5.36821e-08	0	8	0	-10.6893	0.00108433	0.0054721	0.666667	Ctrl	2.26185	Firmicutes	Clostridia	Clostridiales	Lachnospiraceae	Roseburia	Roseburia inulinivorans
msp_0079	2.17637e-07	0	8.82636e-08	0	10	0	-11.0884	0.000125309	0.00108768	0.833333	Ctrl	2.9635	Firmicutes	Clostridia	Clostridiales	Lachnospiraceae	Lachnoclostridium	[Clostridium] sp. CAG:7
msp_0220	2.23346e-07	0	1.13336e-07	0	7	0	-11.1257	0.00285559	0.0123932	0.583333	Ctrl	1.90682	Proteobacteria	Alphaproteobacteria	Rhodospirillales	Rhodospirillaceae	Azospirillum	Azospirillum sp. 51_20
msp_0820	2.24008e-07	0	6.04791e-08	0	8	0	-11.13	0.00108433	0.0054721	0.666667	Ctrl	2.26185	Firmicutes	Clostridia	Clostridiales	Lachnospiraceae	Lachnoclostridium	unclassified Lachnoclostridium
msp_1562	3.01454e-07	0	9.63201e-08	0	11	0	-11.5582	3.75846e-05	0.000388374	0.916667	Ctrl	3.41075	Firmicutes	Clostridia	Clostridiales	Lachnospiraceae	Lachnoclostridium	unclassified Lachnoclostridium
msp_0346	3.51772e-07	0	6.75949e-08	0	12	0	-11.7808	1.02689e-05	0.000139272	1	Ctrl	3.85614	Firmicutes	Clostridia	Clostridiales	Lachnospiraceae	Lachnoclostridium	Lachnoclostridium sp. SNUG30386 / [Clostridium] sp. CAG:43
msp_0780	3.72333e-07	0	1.33667e-07	0	12	0	-11.8628	1.02689e-05	0.000139272	1	Ctrl	3.85614	Firmicutes	Clostridia	Clostridiales	Lachnospiraceae	Lachnoclostridium	unclassified Lachnoclostridium
msp_1236	5.4312e-07	0	6.65691e-08	0	12	0	-12.4073	1.02689e-05	0.000139272	1	Ctrl	3.85614	Firmicutes	Clostridia	Clostridiales	Lachnospiraceae	Lachnoclostridium	unclassified Lachnoclostridium
msp_0017	6.1202e-07	0	5.49721e-07	0	7	0	-12.5796	0.00285559	0.0123932	0.583333	Ctrl	1.90682	Firmicutes	Clostridia	Clostridiales	Lachnospiraceae	Roseburia	Roseburia intestinalis
msp_0898	8.59467e-07	0	1.09227e-07	0	12	0	-13.0694	1.02689e-05	0.000139272	1	Ctrl	3.85614	Firmicutes	Clostridia	Clostridiales	Lachnospiraceae	Lachnoclostridium	butyrate-producing bacterium SS3/4 - [Clostridium] sp. CAG:81
msp_0647	1.04707e-06	0	3.10995e-07	0	12	0	-13.3542	1.02689e-05	0.000139272	1	Ctrl	3.85614	Firmicutes	Clostridia	Clostridiales	Lachnospiraceae	unclassified Lachnospiraceae	Clostridia bacterium UC5.1-2E3
msp_0009	2.06181e-06	0	4.20608e-07	0	12	0	-14.3317	1.02689e-05	0.000139272	1	Ctrl	3.85614	Firmicutes	Clostridia	Clostridiales	Lachnospiraceae	Lachnoclostridium	[Clostridium] bolteae
msp_0068	2.16467e-06	0	9.30569e-07	0	9	0	-14.4019	0.000383392	0.00252109	0.75	Ctrl	2.59841	Firmicutes	Clostridia	Clostridiales	Lachnospiraceae	Roseburia	[Eubacterium] rectale
msp_0134	1.10742e-05	0	1.76805e-06	0	12	0	-16.7569	1.02689e-05	0.000139272	1	Ctrl	3.85614	Firmicutes	Negativicutes	Selenomonadales	Selenomonadaceae	Megamonas	Megamonas funiformis == rupellensis
msp_0301	1.69877e-05	0	1.66394e-06	0	12	0	-17.3741	1.02689e-05	0.000139272	1	Ctrl	3.85614	Firmicutes	Clostridia	Clostridiales	Ruminococcaceae	Faecalibacterium	Faecalibacterium prausnitzii 1

## Sheet: TR_7 weeks
MSP	Ctrl_mean	TR_mean	Ctrl_sem	TR_sem	Ctrl_prev	TR_prev	Ctrl.TR_logFC	p	q	Ctrl.TR_Cliffdelta	Status	log10p	phylum	class	order	family	genus	species
msp_0287	2.48479e-08	5.83227e-09	3.95597e-09	2.76688e-09	12	4	-2.07226	0.000719343	0.00601371	0.805556	Ctrl	2.22086	Bacteroidetes	Bacteroidia	Bacteroidales	Rikenellaceae	Alistipes	Alistipes ihumii
msp_0009	2.06181e-06	2.66727e-07	4.20608e-07	1.48894e-07	12	3	-2.95	0.000333457	0.00348386	0.847222	Ctrl	2.45794	Firmicutes	Clostridia	Clostridiales	Lachnospiraceae	Lachnoclostridium	[Clostridium] bolteae
msp_0076	3.87816e-06	4.93615e-07	1.05393e-06	9.13859e-08	12	12	-2.97366	0.00291403	0.0179127	0.694444	Ctrl	1.74684	Firmicutes	Clostridia	Clostridiales	Lachnospiraceae	Blautia	Blautia wexlerae
msp_0655	3.37508e-08	4.19762e-09	6.96276e-09	1.16592e-09	11	7	-2.97758	0.000481642	0.0041943	0.840278	Ctrl	2.37734	Firmicutes	Clostridia	Clostridiales	Lachnospiraceae	unclassified Lachnospiraceae	[Ruminococcus] sp. 2789STDY5608817 / [Eubacterium] sp. 2789STDY5834872
msp_1428	2.01582e-08	2.39316e-09	1.9562e-09	2.39316e-09	12	1	-3.02246	0.000239671	0.00294655	0.847222	Ctrl	2.53069	Firmicutes	Clostridia	Clostridiales	Lachnospiraceae	unclassified Lachnospiraceae	unclassified Lachnospiraceae
msp_0462	5.55848e-08	6.56911e-09	1.16832e-08	2.373e-09	12	7	-3.06172	0.000289822	0.00336516	0.875	Ctrl	2.47299	Firmicutes	Clostridia	Clostridiales	Ruminococcaceae	unclassified Ruminococcaceae	unclassified Ruminococcaceae
msp_0075	1.21033e-08	1.11769e-09	3.88609e-09	7.55788e-10	8	2	-3.32505	0.00903521	0.047209	0.569444	Ctrl	1.32598	Firmicutes	Clostridia	Clostridiales	Lachnospiraceae	unclassified Lachnospiraceae	Lachnospiraceae bacterium GAM79 / [Clostridium] sp. CAG:91 & sp. 2789STDY5834873
msp_0430	6.06498e-09	3.32653e-10	1.65732e-09	3.32653e-10	8	1	-3.83281	0.00252583	0.0164968	0.638889	Ctrl	1.7826	Firmicutes	Clostridia	Clostridiales	unclassified Clostridiales 1	unclassified Clostridiales 1	unclassified Clostridiales 1
msp_0236	7.74665e-07	4.68354e-08	2.54181e-07	2.48558e-08	11	7	-4.04501	0.00522845	0.0303541	0.673611	Ctrl	1.51778	Firmicutes	Clostridia	Clostridiales	Lachnospiraceae	unclassified Lachnospiraceae	[Eubacterium] ventriosum
msp_0188	3.7e-07	1.95657e-08	1.40922e-07	9.33601e-09	11	5	-4.23416	0.000988182	0.00781467	0.784722	Ctrl	2.10709	Tenericutes	Mollicutes 2	Erysipelotrichales	Erysipelotrichaceae	Erysipelatoclostridium	Erysipelatoclostridium sp1
msp_0545	4.68255e-08	2.16882e-09	5.00856e-09	2.16882e-09	12	1	-4.37036	2.44893e-05	0.000465296	0.972222	Ctrl	3.33227	Firmicutes	Clostridia	Clostridiales	unclassified Clostridiales 6	Pseudoflavonifractor	Pseudoflavonifractor sp. An184
msp_0130	3.436e-08	1.17527e-09	1.62792e-08	1.17527e-09	8	1	-4.75604	0.00587432	0.033182	0.583333	Ctrl	1.4791	Candidatus Melainabacteria	unclassified Candidatus Melainabacteria	Candidatus Gastranaerophilales	unclassified Candidatus Gastranaerophilales	unclassified Candidatus Gastranaerophilales	Candidatus Gastranaerophilales bacterium x14
msp_0522	6.28516e-09	0	1.98439e-09	0	7	0	-5.99665	0.00285559	0.0179127	0.583333	Ctrl	1.74684	Firmicutes	Clostridia	Clostridiales	Ruminococcaceae	Anaerotruncus	Anaerotruncus colihominis
msp_0125	3.59102e-07	3.35435e-09	1.80526e-07	1.87809e-09	11	3	-6.70024	0.000202948	0.00265101	0.868056	Ctrl	2.57659	Firmicutes	Clostridia	Clostridiales	Lachnospiraceae	unclassified Lachnospiraceae	Firmicutes bacterium CAG:24 / [Clostridium] sp. 2789STDY5834869 & 2789STDY5834922
msp_1033	2.00516e-08	0	1.08859e-08	0	8	0	-7.65475	0.00108433	0.00781467	0.666667	Ctrl	2.10709	Firmicutes	Clostridia	Clostridiales	unclassified Clostridiales 2	unclassified Clostridiales 2	[Clostridium] sp. CAG:273
msp_0185	2.11874e-08	0	5.57131e-09	0	9	0	-7.73386	0.000383392	0.00348386	0.75	Ctrl	2.45794	Firmicutes	Clostridia	Clostridiales	Lachnospiraceae	unclassified Lachnospiraceae	unclassified Lachnospiraceae
msp_0258	2.27298e-08	0	6.67752e-09	0	9	0	-7.83477	0.000383392	0.00348386	0.75	Ctrl	2.45794	Firmicutes	Clostridia	Clostridiales	Lachnospiraceae	unclassified Lachnospiraceae	Firmicutes bacterium CAG:102
msp_0630	2.88672e-08	0	1.43696e-08	0	6	0	-8.17827	0.0070541	0.0387976	0.5	Ctrl	1.4112	Firmicutes	Clostridia	Clostridiales	Lachnospiraceae	unclassified Lachnospiraceae	[Eubacterium] sp. CAG:161
msp_0848	3.08849e-08	0	4.68622e-09	0	12	0	-8.27542	1.02689e-05	0.000238467	1	Ctrl	3.62257	Firmicutes	Clostridia	Clostridiales	Lachnospiraceae	unclassified Lachnospiraceae	unclassified Lachnospiraceae
msp_0909	4.10118e-08	0	2.24191e-08	0	9	0	-8.68341	0.000383392	0.00348386	0.75	Ctrl	2.45794	Candidatus Melainabacteria	unclassified Candidatus Melainabacteria	Candidatus Gastranaerophilales	unclassified Candidatus Gastranaerophilales	unclassified Candidatus Gastranaerophilales	[Clostridium] sp. CAG:768
msp_1143	4.23043e-08	0	7.47434e-09	0	12	0	-8.72807	1.02689e-05	0.000238467	1	Ctrl	3.62257	Firmicutes	Clostridia	Clostridiales	Oscillospiraceae	Oscillibacter	unclassified Oscillibacter
msp_1641	5.08937e-08	0	2.22116e-08	0	9	0	-8.99418	0.000383392	0.00348386	0.75	Ctrl	2.45794	Firmicutes	Clostridia	Clostridiales	Lachnospiraceae	unclassified Lachnospiraceae	unclassified Lachnospiraceae
msp_0713	7.71996e-08	0	1.06831e-08	0	12	0	-9.59432	1.02689e-05	0.000238467	1	Ctrl	3.62257	Firmicutes	Clostridia	Clostridiales	Lachnospiraceae	Lachnoclostridium	[Clostridium] citroniae
msp_0591	8.34302e-08	0	3.6705e-08	0	8	0	-9.70615	0.00108433	0.00781467	0.666667	Ctrl	2.10709	Firmicutes	Clostridia	Clostridiales	Lachnospiraceae	Lachnoclostridium	unclassified Lachnoclostridium
msp_1323	9.55348e-08	0	1.83762e-08	0	12	0	-9.90139	1.02689e-05	0.000238467	1	Ctrl	3.62257	Firmicutes	Clostridia	Clostridiales	unclassified Clostridiales	Flavonifractor	unclassified Flavonifractor
msp_0017	6.1202e-07	4.57288e-10	5.49721e-07	4.57288e-10	7	1	-10.1012	0.00729789	0.0391092	0.548611	Ctrl	1.40772	Firmicutes	Clostridia	Clostridiales	Lachnospiraceae	Roseburia	Roseburia intestinalis
msp_0930	1.2225e-07	0	1.42512e-08	0	12	0	-10.2568	1.02689e-05	0.000238467	1	Ctrl	3.62257	Firmicutes	Clostridia	Clostridiales	Lachnospiraceae	unclassified Lachnospiraceae	unclassified Lachnospiraceae
msp_0079	2.17637e-07	0	8.82636e-08	0	10	0	-11.0884	0.000125309	0.00187068	0.833333	Ctrl	2.728	Firmicutes	Clostridia	Clostridiales	Lachnospiraceae	Lachnoclostridium	[Clostridium] sp. CAG:7
msp_0820	2.24008e-07	0	6.04791e-08	0	8	0	-11.13	0.00108433	0.00781467	0.666667	Ctrl	2.10709	Firmicutes	Clostridia	Clostridiales	Lachnospiraceae	Lachnoclostridium	unclassified Lachnoclostridium
msp_0346	3.51772e-07	0	6.75949e-08	0	12	0	-11.7808	1.02689e-05	0.000238467	1	Ctrl	3.62257	Firmicutes	Clostridia	Clostridiales	Lachnospiraceae	Lachnoclostridium	Lachnoclostridium sp. SNUG30386 / [Clostridium] sp. CAG:43
msp_0780	3.72333e-07	0	1.33667e-07	0	12	0	-11.8628	1.02689e-05	0.000238467	1	Ctrl	3.62257	Firmicutes	Clostridia	Clostridiales	Lachnospiraceae	Lachnoclostridium	unclassified Lachnoclostridium
msp_0388	3.76048e-07	0	1.84887e-07	0	10	0	-11.8771	0.000125309	0.00187068	0.833333	Ctrl	2.728	Firmicutes	Clostridia	Clostridiales	Ruminococcaceae	Faecalibacterium	Faecalibacterium prausnitzii 3
msp_1236	5.4312e-07	0	6.65691e-08	0	12	0	-12.4073	1.02689e-05	0.000238467	1	Ctrl	3.62257	Firmicutes	Clostridia	Clostridiales	Lachnospiraceae	Lachnoclostridium	unclassified Lachnoclostridium
msp_0898	8.59467e-07	0	1.09227e-07	0	12	0	-13.0694	1.02689e-05	0.000238467	1	Ctrl	3.62257	Firmicutes	Clostridia	Clostridiales	Lachnospiraceae	Lachnoclostridium	butyrate-producing bacterium SS3/4 - [Clostridium] sp. CAG:81
